# Supplementary material for: Apparent Diffusion Coefficient Predicts Pathology Complete Response of Rectal Cancer Treated with Neoadjuvant Chemoradiotherapy
Source: PLoS One. 2016 Apr 21;11(4):e0153944. doi: 10.1371/journal.pone.0153944 (PMC4839695; doi:10.1371/journal.pone.0153944)
Supplement: S1 Table — (XLS) [file pone.0153944.s001.xls]

## Sheet: Sheet1
respond	Gender	age	Average CEA level pre-CRT	Average CA19-9 pre-CRT	Clinical T stage pre-CRT	Concurrent Chemotherapy regimen	Intense chemotherapy	Radiation dose of gross tumor volume	Average distance to the anus	Average tumor maximal thickness pre-CRT	Average long-axis diameter pre-CRT	Average interval between CRT and surgery	pre-ADC value	post-ADC value
0	0	52	4.3	24.67	4	1	1	5000	2	2.4	5.7	8.57	0.9166	1.3058
0	0	55	5	12.68	3	1	1	5000	5	1.7	7.5	8.57	0.8372	1.2309
0	1	64	75	18.4	4	1	1	5000	2.5	2.2	6	6.71	0.8392	1.2115
0	1	63	2.4	11.37	4	3	1	5000	3.5	1.4	2.5	7.57	1.0534	1.4657
0	1	60	27.2	62.1	4	1	1	5000	6	1.9	4	7.57	0.768	1.2215
0	1	52	2.5	0.97	4	2	0	5000	7	1.5	6	6	0.8103	1.2364
0	0	53	23.5	8.46	3	1	1	5000	3	1.8	4.2	6.14	0.8102	1.3463
0	1	50	6.6	42.3	4	2	0	5000	3.5	1.8	4.2	7.29	0.849	1.3794
0	0	64	17.9	24.53	4	1	1	5000	6	1.6	3.5	6.43	0.8716	1.3245
0	1	49	42.6	297.9	4	1	0	5000	7.2	1.7	3.6	7.86	0.8433	1.2975
0	1	46	100	63.2	4	1	0	5000	6	1.7	5.8	7.71	0.945	1.2611
0	0	44	4.8	82.01	4	1	1	5000	4.4	3.2	9.4	7.43	0.8555	1.1022
0	1	45	2.3	266	3	1	1	5000	7.3	2.1	4	6.86	0.8809	1.2685
0	1	47	9.2	8.9	4	1	0	5040	7.5	1.8	5.1	7.86	0.9403	1.1953
0	1	58	10.9	8.33	4	1	1	5040	3.5	1.8	6.5	6	0.9857	1.2958
0	0	43	12.6	80.6	4	1	1	5040	4.5	1.3	5	7.43	0.9453	1.3526
0	1	68	11.2	52.05	3	1	1	5040	4	1.5	11	7	0.9554	1.3391
0	0	39	1.4	5.77	3	1	1	5040	6.2	1.7	4.3	8.86	0.9397	1.3382
0	1	50	4.7	20.99	4	1	0	5040	6.5	1.6	4.7	9.14	0.8957	1.3532
0	1	51	10.4	10.05	4	1	1	5040	4.5	1.6	4.8	11.57	0.8712	1.3291
0	1	46	2.2	9.03	4	1	0	5040	2.9	1.6	3.1	6.14	0.9257	1.452
0	1	64	427.8	310.1	4	1	1	5040	8.5	1.5	5	12.86	0.8433	1.3713
0	1	55	73.1	0.5	4	1	1	5040	5.5	2.1	6.2	8.14	0.9276	1.2722
0	0	62	2.2	0.5	4	1	1	5040	6	1.5	7	8.71	0.9534	1.3343
0	0	68	2.5	11.79	4	5	1	5040	4.5	1.6	4	8	0.9282	1.3095
0	1	57	16.14		4	1	1	5040	4.5	1.6	5.1	8.14	0.904	1.2475
0	1	47	2.58	7.73	4	1	0	5040	6	1.6	5	7.14	0.8329	1.2618
0	1	54	13.2	1.5	4	1	1	5040	5.5	1.3	3.4	8.71	0.8622	1.4356
0	1	61	8	21.15	4	2	1	5040	4.6	1.3	6.9	8.57	0.8993	1.2673
0	1	59	5.8	17.36	4	1	1	5040	6	2.2	3.6	9.43	0.8495	1.4045
0	1	55	68.7	0.4	3	1	0	5040	6.1	1.5	7.1	6.86	0.8127	1.4065
0	1	55	2.7	6.01	3	1	0	5040	6.5	1.6	10.8	7	0.8565	1.374
0	0	68	2.4	9.98	2	1	0	5040	5.6	3.7	6	11	0.9811	1.2345
0	1	51	1.8	6.88	4	1	0	5040	4	1.5	3.2	10.29	0.8367	1.3257
0	1	56	3.4	4.88	4	1	1	5040	5	1.5	3.8	9.14	0.9099	1.3924
0	0	47	2.5	27.7	3	1	0	5040	4.5	1.2	3.3	9.43	0.8485	1.5131
0	1	39	7.1	15.74	4	1	1	5040	5.2	1.5	7	9	1.0304	1.3679
0	1	68	2.7	9.94	4	1	0	5040	4.5	2.2	3.5	8.71	0.8623	1.3404
0	0	66	2.3	32.54	3	5	1	5040	6.6	1.9	7.4	8.43	0.8264	1.4008
0	1	51	1.12	4.43	3	1	0	5040	4.5	1.5	8	8.57	0.9763	1.4051
0	0	50	3.4	6.76	4	1	0	5040	7.5	1.5	4.1	8.57	0.8684	1.306
0	1	35	2.9	35.76	3	1	1	5040	6	2.3	12	8.29	0.8136	1.2826
0	1	48	5.3	0.4	3	1	1	5040	3.5	1.2	4.1	8.14	1.057	1.3637
0	1	69	6.5	38.48	3	5	1	5040	6.5	1.7	5.8	10.43	1.058	1.4178
0	1	63	1.8	10.43	4	1	1	5040	2.6	2.4	5.7	9	0.846	1.2958
0	1	59	4.5	0.4	3	2	1	5040	5	1.3	4.7	8.57	0.8765	1.453
0	0	49	1.3	19.38	4	1	0	5040	3.7	2.5	4.4	8.57	1.0487	1.3409
0	1	48	16.2	19.22	3	1	1	5040	7.6	1.3	6.7	8.29	0.8925	1.3103
0	0	63	11.6	15.7	3	1	1	5040	6	2	4.5	9.71	0.8714	1.2582
0	0	67	16.4	13.25	4	5	1	5040	5	1.5	4	9	0.9149	1.4351
1	0	37	0.7	9.47	3	2	1	5000	6	1.5	8.2	7.71	0.8848	1.6752
1	0	37	1.4	35.81	2	1	1	5000	2.5	1.1	2	7.57	0.8985	1.4409
1	0	56	1.6	8.9	2	1	1	5000	6	1.3	3.8	8.57	0.8352	1.6483
1	1	50	2.6	12.19	2	1	1	5000	3.5	1.3	3	8.43	0.8247	1.2644
1	1	62	3	0.3	4	1	1	5000	6	1.8	5.2	8.29	0.8284	1.5507
1	1	63	20.7	21.88	3	1	0	5000	8	2.7	8	4.86	0.868	1.4147
1	1	57	25.7	97.41	4	1	1	5000	5	2	5.4	8.14	0.8221	1.3327
1	1	59	14.9	19.7	4	1	1	5000	6	3.6	6	8	0.9216	1.5038
1	1	62	6.6	14.77	4	1	1	5000	4	3.2	5.2	8.29	0.8512	1.3926
1	0	64	1.2	14.9	2	1	0	5000	4	1.5	6	8.43	0.8371	1.5126
1	1	44	4.4	37.72	4	1	0	5000	2.5	1.5	4	8	0.9079	1.3914
1	0	68	2.5	9.98	4	1	1	5000	3	1.3	4.1	8.29	0.8672	1.4238
1	1	68	1.8	15.48	4	1	0	5000	4.5	1	4.2	8.71	0.8326	1.3652
1	1	40	3.2	19.68	4	1	0	5040	2	1.6	5.2	8	0.8745	1.3554
1	0	47	0.4	12.31	4	1	1	5040	6	1.8	6.6	8.43	0.8663	1.58
1	1	58	8.1	3.7	3	1	0	5040	6.5	1.9	5.5	8.29	0.8108	1.501
1	1	59	2.6	9.04	4	1	1	5040	7.5	2.1	8.3	8	0.8652	1.4734
1	1	52	2.6	3	3	1	0	5040	4	1.6	3.8	8.57	0.8573	1.3616
1	1	58	10.1	1.83	2	1	0	5040	3.4	2.4	5.5	8.57	0.8243	1.4496
1	1	62	4.5	11.98	2	1	1	5040	4	1.8	6.5	7.86	0.7769	1.4546
1	1	54	3.4	21.28	4	2	1	5000	6	2.3	7.1	12.29	0.8367	1.3089
1	0	31	21.1	704.4	4	1	1	5000	6.8	1.6	5.4	8.29	0.8333	1.5988
1	1	68	7.3	9.37	2	2	1	5040	4.5	2.2	4.5	9	0.8646	1.3846
1	1	57	12.3	1.29	4	1	1	5040	4	2.1	4.7	7.57	0.8889	1.4418
1	1	63	0.6	8.01	4	1	0	5040	5	1.8	9.4	7.43	0.8735	1.4701
1	1	62	4.3	7.18	2	1	1	5040	4	1	6	8.57	0.851	1.4633
1	0	57	2.2	14.9	4	3	1	5040	3.1	0.9	5.7	10.71	0.8827	1.4638
1	0	55	2.2	12.98	4	2	1	5040	7.5	1.1	7.6	9	0.8345	1.383
1	1	49	2.8	21.69	3	1	0	5040	8	1.9	6	9.29	0.8186	1.4313
1	1	54	2.2	10.5	4	1	1	5040	7	2.4	8	7	0.8286	1.369
1	0	46	18.2	15.46	4	1	1	5040	4	1.8	7	8.14	0.8986	1.66
1	1	41	1.6	8.89	4	1	1	5000	4	1.9	3.3	8.14	0.9006	1.3862
1	1	42	3.3	17.62	3	1	1	5040	4	1.8	2.4	6.43	0.8392	1.4122
1	1	68	6.2	29.21	3	5	1	5040	9	1.8	5	8.14	0.9325	1.5768
1	1	35	2.1	0.5	3	1	1	5040	5.7	1.6	4.8	9.86	0.8896	1.4753
1	1	50	24	63.73	3	1	0	5040	5	1.8	5	10.14	0.9033	1.5264
1	1	57	1	8.73	4	1	0	5040	5.6	2.2	4.9	12.57	0.8032	1.5696
1	1	41	1.7	9.07	3	1	0	5040	6	1.5	4.2	9.71	0.8663	1.4255
1	0	61	2.3	10.5	4	1	1	5040	8	1.3	3.3	9.86	0.8434	1.3505
1	0	50	3.5	20.6	3	1	1	5040	5.7	2	6.2	9.71	0.8695	1.3832
1	1	41	2.7	19.16	3	1	1	5040	4	1.2	5	8.14	0.8435	1.3669
1	0	53	9.9	39.04	4	1	0	5040	3.5	1.3	4.5	8.14	0.85	1.3184
1	0	63	6.2	61.39	3	1	0	5040	6	2	6.5	10.14	0.8388	1.3351
1	1	61	2	15.4	3	1	1	5040	4.4	1.7	3.3	7.57	0.8363	1.5112
1	1	61	5	30.08	4	1	1	5040	3.6	2	5.4	9.14	0.8468	1.2852
1	0	58	1.8	14.58	4	1	1	5040	2.4	1.3	10.6	7.43	0.828	1.3347
1	1	48	2.7	5.12	4	1	1	5040	3.4	1	5.5	9	0.8539	1.5354
1	1	43	21.2	4.31	2	1	0	5040	2.7	1.2	2	9	0.8609	1.4128
1	0	53	9.9	39.04	4	1	1	5040	3.5	1.3	4.6	8.14	0.9026	1.413
1	1	38	2.1	22.01	3	2	1	5040	5	2.3	4.8	9.86	0.9158	1.3495
